# Supplementary material for: Hybrid Platinum(IV)-Naproxen Nanostructured Drugs Reprogram Melanoma Cells and Overpower Cisplatin
Source: Nanomaterials (Basel). 2025 Aug 28;15(17):1320. doi: 10.3390/nano15171320 (PMC12430603; doi:10.3390/nano15171320)
Supplement: Supplementary file 1 [file nanomaterials-15-01320-s001.zip]

Archive with 1 entries (1 files):
- nanomaterials-3759991-supplementary.pdf
